# Supplementary material for: Influence of seating styles on head and pelvic vertical movement symmetry in horses ridden at trot
Source: PLoS One. 2018 Apr 5;13(4):e0195341. doi: 10.1371/journal.pone.0195341 (PMC5886531; doi:10.1371/journal.pone.0195341)
Supplement: S1 File — Excel sheet containing table of the renamed conditions for the second mixed model analysis (asymmetric subset). (XLSX) [file pone.0195341.s001.xlsx]

## Sheet: Table 1B
Table 1B. Renamed condition used in the second mixed model (subset of horses selected for asymmetry)
Condition	Renamed condition for second mixed model (asymmetric subset)
	RF asymmetric horses	LF asymmetric horses	RH asymmetric horses	LH asymmetric horses
Unridden trials	Unridden trials	Unridden trials	Unridden trials	Unridden trials
‘unridden straight'	unridden straight	unridden straight	unridden straight	unridden straight
‘unridden circle right'	unridden circle, 'lame' limb to inside	unridden circle, 'lame' limb to outside	unridden circle, 'lame' limb to inside	unridden circle, 'lame' limb to outside
‘unridden circle left'	unridden circle, 'lame' limb to outside	unridden circle, 'lame' limb to inside	unridden circle, 'lame' limb to outside	unridden circle, 'lame' limb to inside
Ridden trials	Ridden trials	Ridden trials	Ridden trials	Ridden trials
‘ridden straight, sitting'	straight line sitting	straight line sitting	straight line sitting	straight line sitting
‘ridden straight, two point	straight line two point	stright line two point	straight line two point	stright line two point
‘ridden straight, rising trot, rider sitting during RF/LH diagonal stance'	straight line rising trot sitting 'lame'	straight line rising trot sitting 'sound'	straight line rising trot sitting 'sound'	straight line rising trot sitting 'lame'
‘ridden straight, rising trot, rider sitting during LF/RH diagonal stance'	straight line rising trot sitting 'sound'	straight line rising trot sitting 'lame'	straight line rising trot sitting 'lame'	straight line rising trot sitting 'sound'
‘ridden circle right, sitting'	circle, 'lame' limb to inside sitting	circle, 'lame' limb to outside sitting	circle, 'lame' limb to inside sitting	circle, 'lame' limb to outside sitting
‘ridden circle right, two point'	circle, 'lame' limb to inside two point	circle, 'lame' limb to outside two point	circle, 'lame' limb to inside two point	circle, 'lame' limb to outside two point
‘ridden circle right, rising trot, sitting on correct diagonal (LF/RH)'	circle, 'lame' limb to inside rising trot correct diagonal	circle, 'lame' limb to outside rising trot correct diagonal	circle, 'lame' limb to inside rising trot correct diagonal	circle, 'lame' limb to outside rising trot correct diagonal
‘ridden circle right, rising trot, sitting on incorrect diagonal (RF/LH)'	circle, 'lame' limb to inside rising trot incorrect diagonal	circle, 'lame' limb to outside rising trot incorrect diagonal	circle, 'lame' limb to inside rising trot incorrect diagonal	circle, 'lame' limb to outside rising trot incorrect diagonal
‘ridden circle left, sitting'	circle, 'lame' limb to outside sitting	circle, 'lame' limb to inside sitting	circle, 'lame' limb to outside sitting	circle, 'lame' limb to inside sitting
‘ridden circle left, two point’	circle, 'lame' limb to outside two point	circle, 'lame' limb to inside two point	circle, 'lame' limb to outside two point	circle, 'lame' limb to inside two point
‘ridden circle left, rising trot, sitting on correct diagonal (RF/LH)'	circle, 'lame' limb to outside rising trot correct diagonal	circle, 'lame' limb to inside rising trot correct diagonal	circle, 'lame' limb to outside rising trot correct diagonal	circle, 'lame' limb to inside rising trot correct diagonal
‘ridden circle left, rising trot, sitting on incorrect diagonal (LF/RH)'	circle, 'lame' limb to outside rising trot incorrect diagonal	circle, 'lame' limb to inside rising trot incorrect diagonal	circle, 'lame' limb to outside rising trot incorrect diagonal	circle, 'lame' limb to inside rising trot incorrect diagonal
