# Supplementary material for: Influence of seating styles on head and pelvic vertical movement symmetry in horses ridden at trot
Source: PLoS One. 2018 Apr 5;13(4):e0195341. doi: 10.1371/journal.pone.0195341 (PMC5886531; doi:10.1371/journal.pone.0195341)
Supplement: S2 File — Excel sheet containing table of output from the first mixed model of all horses. (XLSX) [file pone.0195341.s002.xlsx]

## Sheet: Table 3-4
Table 3. Head asymmetry per trial condition									Table 4. Pelvic asymmetry per trial condition
						P-value pairwise									P-value pairwise
						comparison with:									comparison with:
Dependent variable	Condition			Estimate	SE	‘unridden straight'	‘unridden circle'		Dependent variable	Condition			Estimate	SE	‘unridden straight'	‘unridden circle'
HDmin	Ridden	circle	sitting	8.2	0.9	<.0001	<.0001		PDmin	Ridden	circle	sitting	3.3	0.6	0.0004	0.2969
group p-value			two point	5.5	0.9	0.0081	<.0001		group p-value			two point	4.7	0.6	<.0001	0.0404
<.0001			rising trot correct diagonal	4.2	0.9	0.0752	<.0001		<.0001			rising trot correct diagonal	1.5	0.6	0.0802	<.0001
			rising trot incorrect diagonal	12.6	0.9	<.0001	<.0001					rising trot incorrect diagonal	5.4	0.6	<.0001	0.0004
		straight line	sitting	1.2	1.2	0.7279	NA				straight line	sitting	0.5	0.8	0.2405	NA
			two point	1.7	1.2	0.9712	NA					two point	0.6	0.8	0.1660	NA
			rising trot	2.5	1.0	0.4599	NA					rising trot	2.0	0.7	<.0001	NA
	Unridden	circle		0.5	0.9	0.4259	NA			Unridden	circle		3.8	0.6	<.0001	NA
		straight line		1.6	1.2	NA	NA				straight line		-0.2	0.8	NA	NA
HDmax	Ridden	circle	sitting	-3.2	1.0	0.0092	0.0031		PDmax	Ridden	circle	sitting	-1.0	0.5	0.2106	0.5694
group p-value			two point	-2.1	0.9	0.0568	0.0600		group p-value			two point	-1.7	0.5	0.0482	0.4663
<.0001			rising trot correct diagonal	-0.9	0.9	0.2358	0.4511		<.0001			rising trot correct diagonal	3.3	0.5	0.0006	<.0001
			rising trot incorrect diagonal	-6.1	0.9	<.0001	<.0001					rising trot incorrect diagonal	-4.1	0.5	<.0001	<.0001
		straight line	sitting	-1.0	1.3	0.1728	NA				straight line	sitting	-0.1	0.8	0.7838	NA
			two point	1.9	1.3	0.5554	NA					two point	-0.5	0.8	0.4071	NA
			rising trot	-3.1	1.1	0.0012	NA					rising trot	-3.9	0.7	<.0001	NA
	Unridden	circle		-0.1	0.9	0.4812	NA			Unridden	circle		-1.3	0.5	0.1154	NA
		straight line		1.0	1.3	NA	NA				straight line		0.1	0.8	NA	NA
Mixed models estimates of the effect of the 15 conditions (with the circles and rising diagonals combined resulting in 9 conditions presented) on horse movement symmetry variables, with standard errors (SE), including 387 observations from 26 horses. P-values are presented for pairwise comparisons to the unridden conditions of circle and straight line. NA indicates that the comparison is not appl…									Mixed models estimates of the effect of the 15 conditions (with the circles and rising diagonals combined resulting in 9 conditions presented) on horse movement symmetry variables, with standard errors (SE), including 387 observations from 26 horses. P-values are presented for pairwise comparisons to the unridden conditions of circle and straight line. NA indicates that the comparison is not appl…
