# Supplementary material for: Influence of seating styles on head and pelvic vertical movement symmetry in horses ridden at trot
Source: PLoS One. 2018 Apr 5;13(4):e0195341. doi: 10.1371/journal.pone.0195341 (PMC5886531; doi:10.1371/journal.pone.0195341)
Supplement: S3 File — Excel sheet containing table of output from the second mixed model using the subset of horses selected for asymmetry. (XLSX) [file pone.0195341.s003.xlsx]

## Sheet: Table 5-6
Table 5. Head asymmetry per condition in the horse subsets selected for asymmetry							Table 6. Pelvic asymmetry per condition in the horse subsets selected for asymmetry
					P-value pairwise comparison							P-value pairwise comparison
Dependent variable	Condition		Estimate*	SE	with: ‘unridden straight'		Dependent variable	Condition		Estimate*	SE	with: ‘unridden straight'
HDmin	Circle, 'lame' limb to inside	rising incorrect diagonal	15.6	155.8	0.0047		PDmin	Circle, lame limb to inside	rising incorrect diagonal	8.6	0.8	<.0001
group p-value		rising corr. diagonal	7.5	155.8	0.6895		group p-value		rising corr. diagonal	4.9	0.8	0.4421
<.0001		two point	12.2	155.8	0.1496		<.0001		two point	7.9	0.8	0.0002
horses n=6		sitting	10.7	155.8	0.4027		horses n=11		sitting	6.1	0.8	0.0427
observations n=90		unridden	5.6	155.8	0.2891		observations n=165		unridden	7.7	0.8	0.0003
square	Circle, 'lame' limb to outside	rising incorrect diagonal	-12.4	155.8	<.0001			Circle, lame limb to outside	rising incorrect diagonal	-0.3	0.8	<.0001
transformed		rising corr. diagonal	-2.0	155.8	0.0010				rising corr. diagonal	3.5	0.8	0.5341
		two point	1.2	155.8	0.0141				two point	0.4	0.8	0.0002
		sitting	-6.2	155.8	<.0001				sitting	1.8	0.8	0.0181
		unridden	6.7	155.8	0.5024				unridden	0.8	0.8	0.0009
	Straight line	rising trot sitting 'lame'	6.0	155.8	0.3508			Straight line	rising trot sitting lame	2.3	0.8	0.0664
		rising trot sitting 'sound'	-1.7	155.8	0.0013				rising trot sitting sound	6.6	0.8	0.0120
		two point	4.8	155.8	0.1784				two point	4.6	0.8	0.5915
		sitting	3.5	155.8	0.0812				sitting	4.4	0.8	0.7926
		unridden	8.6	155.8	NA				unridden	4.1	0.8	NA
HDmax	Circle, 'lame' limb to inside	rising incorrect diagonal	-4.5	2.3	<.0001		PDmax	Circle, lame limb to inside	rising incorrect diagonal	0.0	1.0	<.0001
group p-value		rising corr. diagonal	3.9	2.3	0.0375		group p-value		rising corr. diagonal	6.0	1.0	0.2048
<.0001		two point	3.2	2.3	0.0190		<.0001		two point	1.5	1.0	0.0046
horses n=8		sitting	0.8	2.4	0.0022		horses n=8		sitting	2.8	1.1	0.0922
observations n=118		unridden	4.7	2.3	0.0721		observations n=118		unridden	1.9	1.0	0.0118
	Circle, 'lame' limb to outside	rising incorrect diagonal	10.9	2.3	0.6218			Circle, lame limb to outside	rising incorrect diagonal	7.1	1.0	0.0258
		rising corr. diagonal	4.4	2.3	0.0562				rising corr. diagonal	1.0	1.0	0.0009
		two point	5.4	2.3	0.1253				two point	5.4	1.0	0.5093
		sitting	8.2	2.4	0.6397				sitting	4.6	1.1	0.9740
		unridden	4.7	2.3	0.0746				unridden	3.7	1.0	0.3688
	Straight line	rising trot sitting 'lame'	0.4	2.3	0.0009			Straight line	rising trot sitting lame	7.1	1.0	0.0275
		rising trot sitting 'sound'	11.4	2.3	0.4851				rising trot sitting sound	1.6	1.0	0.0051
		two point	4.5	2.3	0.0599				two point	3.2	1.0	0.1857
		sitting	5.4	2.3	0.1237				sitting	4.0	1.0	0.5173
		unridden	9.5	2.3	NA				unridden	4.7	1.0	NA
Mixed models estimates with standard errors (SE) for the subsets of horses selected for asymmetry of the modeled variables (e.g. with an absolute value of HDmin/HDmax of >6mm). P-values are presented for pairwise comparisons to the unridden straight line condition							Mixed models estimates with standard errors (SE) for the subsets of horses selected for asymmetry of the modeled variables (e.g. with an absolute value of PDmin/PDmax of >3mm). P-values are presented for pairwise comparisons to the unridden straight line condition.
*For HDmin back transformed estimate
